# Supplementary material for: Fusarium Keratitis—Review of Current Treatment Possibilities
Source: J Clin Med. 2021 Nov 23;10(23):5468. doi: 10.3390/jcm10235468 (PMC8658515; doi:10.3390/jcm10235468)
Supplement: Supplementary file 1 [file jcm-10-05468-s001.zip]

Archive with 1 entries (1 files):
- jcm-1447181-supplementary.pdf
